# Supplementary material for: Novel small RNAs expressed by Bartonella bacilliformis under multiple conditions reveal potential mechanisms for persistence in the sand fly vector and human host
Source: PLoS Negl Trop Dis. 2020 Nov 20;14(11):e0008671. doi: 10.1371/journal.pntd.0008671 (PMC7717549; doi:10.1371/journal.pntd.0008671)
Supplement: S1 Table — (XLSX) [file pntd.0008671.s006.xlsx]

## Sheet: Strains and Plasmids
Strains	Description	Origin
KC583	B. bacilliformis High Passage Laboratory Strain	[1]
TOP10	E. coli Chemically Competent Strain	Invitrogen
Plasmid	Purpose	Background	Origin
pCR2.1-TOPO	TA Cloning Vector	TOP10	Invitrogen
TOPO_FtsH	BbsR9 EMSA	TOP10	This Study
TOPO_FtsH_Mut1	BbsR9 EMSA	TOP10	This Study
TOPO_FtsH_Mut2	BbsR9 EMSA	TOP10	This Study
TOPO_FtsH_Dbl	BbsR9 EMSA	TOP10	This Study
TOPO_NuoF	BbsR9 EMSA	TOP10	This Study
TOPO_NuoF_Mut	BbsR9 EMSA	TOP10	This Study
TOPO_GcvT	BbsR9 EMSA	TOP10	This Study
TOPO_GcvT_Mut	BbsR9 EMSA	TOP10	This Study
1. Brenner DJ, O'Connor SP, Hollis DG, Weaver RE, Steigerwalt AG. Molecular Characterization and Proposal of a Neotype Strain for Bartonella bacilliformis. J Clin Microbiol. 1991;29(7):1299-302.

## Sheet: Primers
Purpose	Name	Sequence	Tm	Length	Reference
Northern blots	Bb_gpI_Probe_F	TAATACGACTCACTATAGGGGGACTGTCTCTTC	60.6	33	This Study
	Bb_gpI_Probe_R	GGGGAAAGCTTCACAGGAAACTATATGCC	60.8	29	This Study
	Bb_sRNA9_Probe_F	TAATACGACTCACTATAGGGGAATTGGGAACC	60.2	32	This Study
	Bb_sRNA9_Probe_R	CAATATATTGTTCTCGTATATCAGGTACAGGGTC	57.7	34	This Study
	Bb_sRNA2_Probe_F	TAATACGACTCACTATAGGGCCCCAACAAACTCTTG	62.7	36	This Study
	Bb_sRNA2_Probe_R	GGCTGTCTTCGTATCAAAGATAATGATTTATGGG	58.8	34	This Study
	Bb_sRNA7_Probe_F	TAATACGACTCACTATAGGGCCCGATGAAAAAATAC	60.3	36	This Study
	Bb_sRNA7_Probe_R	GGTATACGGGATAAAAATTCTACTAAAATGTTTATTTTGGAGG	59.3	43	This Study
	Bb_ar45_Probe_F	TAATACGACTCACTATAGGGCTATAGCTGAAAGAC	59.4	35	This Study
	Bb_ar45_Probe_R	GTCGCACGTGCCTGTGG	59.9	17	This Study
	Bb_SpeF_Probe_F	TAATACGACTCACTATAGGGGGAATAACGGTATTG	59.6	35	This Study
	Bb_SpeF_Probe_R	GAGATAACTAAAGAGGCACACCTCATTG	57.1	28	This Study
	Bb_sRNA3-1_Probe_F	TAATACGACTCACTATAGGGCTAAAATACAATATGGG	58.6	37	This Study
	Bb_sRNA3-1_Probe_R	CTGATTAGGATTTTTCAAAAATTAAAGAATATAGCGGCC	58.5	39	This Study
	Bb_sRNA11-2_Probe_F	TAATACGACTCACTATAGGGGCGGCACAATATATTG	61.4	36	This Study
	Bb_sRNA11-2_Probe_R	GAAAGAATCCGGGAATTGGGAACCCAGATTC	62.2	31	This Study
5' RACE	BbgpI_GSP1	GCCAGCCTATTGGTTTAAG	51.1	19	This Study
	BbgpI_GSP2	CTGGACTGTCTCTTCACCTTGAAGCTTTATAC	59.8	32	This Study
	BbsR9_GSP1	GGGAACCCAGATTCTTC	49.5	17	This Study
	BbsR9_GSP2	GAATAGGGGCTACATGGACCTAGGAAATAG	59.3	30	This Study
qRT_PCR	BB_rpoD_qRT_F	CGATCCGGTGCGTATGTATTTG	63	22	This Study
	BB_rpoD_qRT_R	GTTTCACGTCCTGCCTCAATG	63	21	This Study
	BB_6S_qRT_F	CTGCTCTTCTCGACAGGAAATAC	63	23	This Study
	BB_6S_qRT_R	ATTCCGGGAACCTACACAAG	62	20	This Study
	BB_tmRNA_qRT_F	GGCGAAATAGGATCGACAAGAG	62	22	This Study
	BB_tmRNA_qRT_R	GACGTGCTTCCGCATAGTTG	63	20	This Study
	BB_ar45_qRT_F	TCCGCTGGTTCCCAAATG	62	18	This Study
	BB_ar45_qRT_R	ACCGTCGTTGCTTCAAGATG	63	20	This Study
	BB_BB026-4_qRT_F	GGTTAGATTCGTAATATCAATGAGGAG	61	27	This Study
	BB_BB026-4_qRT_R	GATGCTGGTGTGCCATTTAC	61	20	This Study
	BB_BB027-1_qRT_F	AATAGGAGATTTGATATGGATCCTG	60	25	This Study
	BB_BB027-1_qRT_R	TAGCAGCAGTAGTAGGCTTTAG	61	22	This Study
	BB_BB027-2_qRT_F	ATAACGGCTGCAGTAGTAGGG	63	21	This Study
	BB_BB027-2_qRT_R	ACTGCCACCATTCCTATGAAATTAG	63	25	This Study
	BB_BB092_qRT_F	CGTATATCAGGTACAGGGTCTTAG	62	24	This Study
	BB_BB092_qRT_R	CCAGATTCTTCTTCCCTAATGAATAG	62	26	This Study
	BB_BB026-1_qRT_F	GGCTGTCTTCGTATCAAAGATAATG	62	25	This Study
	BB_BB026-1_qRT_R	CCCAACAAACTCTTGAACCAAAG	63	23	This Study
	BB_BB103-2_qRT_F	CATCTCAATTCTTCAACGAGGAGAG	63	25	This Study
	BB_BB103-2_qRT_R	ACCAATTTGGGCAATATACTGGAAG	63	25	This Study
	BB_BB103-3_qRT_F	CTGATACGAAACGATATGAGTAGAAG	61	26	This Study
	BB_BB103-3_qRT_R	ACGCGATTATTCATGGATCAGTG	63	23	This Study
	BB_BB024_qRT_F	AGGTGTAGCGTCTTCTCCTAC	63	24	This Study
	BB_BB024_qRT_R	CCAAACCACATATCCTGCAATC	62	22	This Study
	BB_BB060_qRT_F	AAACTGTTGGGTAGTAGCAAGG	62	22	This Study
	BB_BB060_qRT_R	CCCTACCTCCAAGTCAAAGATG	62	22	This Study
Group I intron Splicing	Bb_Intron_Splice_NEW_F	GTGTCTGCGTAGCTCAGTAGGATAG	58.1	25	This Study
	Bb_Intron_Splice_NEW_R	GGTGTCTACGGCAGGATTTGAAC	58	23	This Study
	Bb_Intron_F+T7	TAATACGACTCACTATAGGGCATTTATCGCAAAAGATG	60.5	38	This Study
	Bb_Intron_R_Long	GGATTTGGGTCTTCTGGGACTTCAATG	59.4	27	This Study
	Bb_Intron_Nested_F	CACATTGATTCATACTTATCTAAATTGATTCACC	55	34	This Study
	Bb_Intron_Nested_R	CCTAAAATGAGTAAAACTTTTTTCATGATATTTTCC	55	36	This Study
Q5 mutagenesis / EMSAs	BbsR9_F+T7	TAATACGACTCACTATAGGGCTGGATGCGGCAC	64.6	33	This Study
	BbsR9_R	CAAGAAAGAATCCGGGAATTGGGAACCCAG	62.5	30	This Study
	Bb_FtsH_F+T7	TAATACGACTCACTATAGGAAAGATTAAGAAACCGC	58.9	36	This Study
	Bb_FtsH_R	CACCATTGCTGGCGCGTTG	60.5	19	This Study
	Bb_NuoF_F+T7	TAATACGACTCACTATAGGGAGTTCAGAAAAATGCTAG	59.7	38	This Study
	Bb_NuoF_R	CAATAATCCAATCACGGCCTTTTTCG	57	26	This Study
	Bb_GcvT_F+T7	TAATACGACTCACTATAGGAATGATATAATTGGGGG	58.3	36	This Study
	Bb_GcvT_R	CCTGCAAAAGCACCAAATTTTGCC	58.5	24	This Study
	Bb_0612RR_F+T7	TAATACGACTCACTATAGGTGTTGTTGGCATTGGGAC	62.8	37	This Study
	Bb_0612RR_R	CCCCATCACAAGCAATATCAGCTGC	60.3	25	This Study
	Bb_TrmD_F+T7	TAATACGACTCACTATAGGAAAGAGGACATGCTTTG	60.1	36	This Study
	Bb_TrmD_R	GACCATATTCCCCGCTCTAAAGCG	59.5	24	This Study
	Bb_HflK_F+T7	TAATACGACTCACTATAGGAGACTCTATAAGTAGTTG	57.3	37	This Study
	Bb_HflK_R	CCGGAACCAAAAGGATTCTTAGGTG	57.8	25	This Study
	BbsR9_Anti_F+T7	TAATACGACTCACTATAGGCAAGAAAGAATCCGGG	61.4	35	This Study
	BbsR9_Anti_R	GGTACAGGGTCTTAGGTCCCC	58.7	21	This Study
	Q5_FtsH_Mut1_F	ACATATCTGATAAATGGGCCAAATATG	61	27	This Study
	Q5_FtsH_Mut1_R	TTGTTCGAAGAAGTCTTTATAGC	56	23	This Study
	Q5_FtsH_Mut2_F	ACATTCTTCGAGAACCTGTATC	58	22	This Study
	Q5_FtsH_Mut2_R	TTGTTAGCATATAATCTTGTCTCAG	57	25	This Study
	Q5_NuoF_Mut_F	AAATATGCTAGCTGATAAAGATC	57	23	This Study
	Q5_NuoF_Mut_R	TTTGATTTCCTTTATCACCGAC	56	22	This Study
	Q5_GcvT_Mut_F	AAACAGAAGTTGTCGCACTATG	60	22	This Study
	Q5_GcvT_Mut_R	TTTGATCATTAAGTTTGAAAAACTTTAAATAAC	57	33	This Study
	Q5_FtsH_DBL_R	TTGTTCGAAGAATGTTTGTTAGC	57	23	This Study
