# Supplementary material for: Novel small RNAs expressed by Bartonella bacilliformis under multiple conditions reveal potential mechanisms for persistence in the sand fly vector and human host
Source: PLoS Negl Trop Dis. 2020 Nov 20;14(11):e0008671. doi: 10.1371/journal.pntd.0008671 (PMC7717549; doi:10.1371/journal.pntd.0008671)
Supplement: S2 Table — (XLSX) [file pntd.0008671.s007.xlsx]

## Sheet: Sheet1
Treatment	Raw reads	Reads after Filter, Trim, and Pairing	% Reads Discarded	Reads with Bowtie Alignments	Bowtie Ambiguous Reads	Bowtie Unambiguous Reads	featureCounts Assigned Reads	% Ambiguous Reads	% Reads with alignments
Pl25-1	27456299	19381531	29.4095	19259963	15456384	3803579	5005237	80.2514	99.3728
Pl25-2	26751499	20410930	23.7017	20242734	6106703	14136031	21216644	30.1674	99.176
Pl25-3	29674598	22015946	25.8088	21868359	12367018	9501341	N/A	56.5521	99.3296
Pl30-1	32477931	24510162	24.5329	24286427	7555333	16731094	N/A	31.1093	99.0872
Pl30-2	24793860	17701522	28.6052	17613689	14915011	2698678	3318580	84.6785	99.5038
Pl30-3	30826768	23509074	23.7381	23272863	4084481	19188382	22756550	17.5504	98.9952
Pl37-1	28604496	21510901	24.7989	21334528	7177523	14157005	N/A	33.6428	99.1801
Pl37-2	28000000	21457560	23.3659	21137084	6885979	14251105	18471790	32.5777	98.5065
Pl37-3	31215787	23553447	24.5464	23218990	12797482	10421508	11913139	55.1164	98.58
pH06-1	25786111	20047573	22.2544	19059991	1100188	17959803	19954630	5.77224	95.0738
pH06-2	24396811	18378162	24.6698	17540083	700167	16839916	19016429	3.99181	95.4398
pH06-3	23771077	17572118	26.0777	3693991	1639030	2054961	N/A	44.3702	21.0219
pH07-1	24411875	18695408	23.4167	17406219	1200794	16205425	13930221	6.89865	93.1042
pH07-2	26051988	20215780	22.4022	19223158	600622	18622536	14354650	3.12447	95.0899
pH07-3	25747656	19883785	22.7744	18096033	450605	17645428	N/A	2.49008	91.009
pH08-1	24800450	17562342	29.1854	2177927	1321785	856142	N/A	60.6901	12.4011
pH08-2	27032587	20701159	23.4215	19330064	772789	18557275	16932480	3.99786	93.3767
pH08-3	20319866	15693461	22.7679	13822106	794086	13028020	13152053	5.74504	88.0756
HUVE-1	47751481	20940177	56.1476	232722	181151	51571	73518	77.8401	1.11137
HUVE-2	37532653	17616747	53.0629	268246	201862	66384	98155	75.2526	1.52268
HUVE-3	40748520	18015913	55.7876	381259	310618	70641	101436	81.4717	2.11623
PlBG-1	16404919	7117417	56.6141	5654883	217769	5437114	8478003	3.85099	79.4513
PlBG-2	17299526	7265107	58.004	5635336	198919	5436417	8461078	3.52985	77.5671
PlBG-3	18410720	8451627	54.094	6497556	237713	6259843	9391536	3.6585	76.8794
HB37-1	41282856	20609226	50.078	11071031	10268079	802952	801918	92.7473	53.7188
HB37-2	41671146	21428176	48.5779	11149925	10401491	748434	734112	93.2875	52.0339
HB37-3	50959552	25411079	50.1348	13882484	12993736	888748	743190	93.5981	54.6316
HBBG-1	46693159	22819698	51.1284	10077985	8780305	1297680	1407121	87.1236	44.1635
HBBG-2	16812873	8000076	52.417	3336897	3025888	311009	356387	90.6797	41.7108
HBBG-3	38931496	18430339	52.6596	10488831	9477791	1011040	983573	90.3608	56.9107
Replicates removed from global analysis
