# Supplementary material for: Novel small RNAs expressed by Bartonella bacilliformis under multiple conditions reveal potential mechanisms for persistence in the sand fly vector and human host
Source: PLoS Negl Trop Dis. 2020 Nov 20;14(11):e0008671. doi: 10.1371/journal.pntd.0008671 (PMC7717549; doi:10.1371/journal.pntd.0008671)
Supplement: S3 Table — (XLSX) [file pntd.0008671.s008.xlsx]

## Sheet: Small RNA List
Name	Start	End	Length	Strand	RFAM Designation	Conserved in α?	Given Name	Location	Putative Promoter Sequence**	Predicted Rho-Independent Terminator****	Anti-SD Sequence?	Peak TPM	Peak TPM Condition	DESeq2 Differential Expression	Notes
BB001	1565	1990	426	R				Cis-anti	CTTGAAG-N17-CAAAAT	N/A	No	496.282	Pl25		Antisense to 3' end of RS00010
BB002	4992	5346	355	F				Cis-anti	ATTGCC-N10-CATTTT	N/A	No	17276.3	pH07	#pH07 vs Pl30	Antisense to 3' end of RS00030
BB003	23471	23637	167	F		No		Leader*	CTTATC-N17-CTCTAA	N/A	No	5292.67	HUVE	$pH08 vs pH06, #HB37 vs pH07, #HUVE vs pH07, #HBBG vs PlBG	May be leader of RS00120
BB004	32276	32563	288	R				Cis-anti	Cannot Decipher	N/A	No	1058.12	HUVE	#HUVE vs PlBG	Antisense to 3' end of RS00145
BB005	35430	35620	191	F		No		IGR	GAAGAG-N13-GTAAAA	N/A	No	416.245	Pl25
BB006	42480	42726	247	R		Yes	BbgpI	Group 1 intron	GATTCATAC-N18-CTTTAT***	N/A	No	9939.71	HUVE		Group I intron conserved in alphaproteobacteria
BB007	50218	50430	213	R		No		IGR	GTGCTA-N19-CAAAAT	N/A	No	2922.44	Pl30	#HUVE vs PlBG
BB008	68255	68455	201	R				Cis-anti	AAAGAA-N17-CAAAAA	N/A	No	647.336	HUVE		Antisense to junction of RS00320 and RS00325
RF01793	76870	76922	53	F	ffH leader	Yes		Leader*	CTGGGAC-N11-GTATAA	CACCCGACGACGCGTTGCGTTCTCGGGTGTTATTTTGGTTT	No	850.831	HUVE		May be leader of RS00345 (ffH)
BB009	86533	86877	345	F				Cis-anti	CTGTTAG-N19-GAAAAA	N/A	No	1065.6	HUVE	#HUVE vs HBBG, #HUVE vs PlBG	Antisense to 3' end of RS00380
BB010	97732	98160	429	R				Cis-anti	CTGTC-N14-CAAAAT	N/A	No	650.427	Pl25		Antisense to junction of RS00450 and RS00455
BB011	101286	101502	217	F		No		IGR	GATCGTC-N16-GTATAA	N/A	No	707.193	HUVE
BB012	105538	105915	378	R				Cis-anti	CTCTAG-N18-CTTTTT	N/A	No	461.499	Pl30	$HBBG vs PlBG	Antisense to 5' end of RS00480
BB013	112234	112614	381	F				Cis-anti	GTTGAT-N13-GTTAAA	N/A	No	1333.82	Pl30		Antisense to 3' end of RS00505
BB014	133192	133383	192	F		No		Leader*	GTTCTT-N20-CAGATAT	N/A	No	425.431	HUVE		May be 5' UTR of RS00590
BB015	137410	137664	255	F		No		IGR	TTTGAA-N18-CAATTT	N/A	No	692.868	HUVE
BB016	152703	152910	208	F		No		Leader*	Cannot Decipher	N/A	No	345.636	HUVE		May be 5' UTR of RS00690
BB017	165406	165713	308	F				Cis-anti	GTTTGCC-N17-GTTTAA	N/A	No	320.919	Pl30		Antisense to 3' of RS00760
BB018	174210	174396	187	F		No		IGR	CACGTT-N17-CTATAA	N/A	No	713.568	pH08	#pH08 vs pH06
BB019	177094	177355	262	R		No		IGR	GTGCTT-N16-GTATAA	N/A	Yes; 1 (CCTCCT)	711.182	Pl30		Present in other Bartonella spp., but Cis-anti to tRNA(Ile)-lysidine synthase
BB020	181780	182124	345	F		No		IGR	TATGAG-N14-CAAAAAT	N/A	No	464.925	PlBG
BB021	201988	202232	245	F		No		IGR	CAAGAA-N17-GATATA	N/A	No	1795	HUVE	$pH07 vs Pl30
BB022	202233	202467	235	F		No		Leader*	Cannot Decipher	N/A	No	1287.87	HUVE		May be the leader of RS00975
RF00013	206709	206871	163	R	6S RNA	Yes	Bb6S	6S RNA	CTAGTC-N17-CTATAAT	N/A	No	402122	pH08	$HUVE vs pH07, #pH07 vs Pl30	Widely conserved in most bacteria
BB023	208306	208580	275	R		No		Leader*	CTTCTT-N15-GATTTT	N/A	No	2172.25	Pl25		May be leader of RS06745
BB024	214513	214777	265	F		No	BbsR1	Leader*	CTTGCAC-N19-TATTT	N/A	No	2906.47	HBBG	#Pl37 vs Pl30	May be leader of RS01060
BB025	218599	218718	120	F		No		Leader*	GGCAC-N15-CATTAT	N/A	No	13148.5	HUVE		Sequence shared in leaders for RS01065, RS01070, and RS01085
BB026_1	220801	221084	284	F		No	BbsR2	IGR	CATGTA-N18-GATATT	N/A	No	12820.7	Pl25	#pH07 vs Pl30, $HUVE vs HBBG, $HUVE vs pH07
BB026_2	221246	221514	269	R		No	BbsR3-1	IGR	GATTTA-N17-CAAATA	N/A	No	2419.19	Pl25		In some conditions, peaks for BB026-2 and BB026-3 coalesce
BB026_3	221512	221820	309	R		No	BbsR3-2	IGR	GATTTG-N18-GATATA	N/A	No	6879.35	HUVE	#HUVE vs PlBG	In some conditions, peaks for BB026-2 and BB026-3 coalesce
BB026_4	221947	222234	288	F		No	BbsR4	IGR	CTATGTG-N10-CATTAT	N/A	No	13303	HUVE	#HUVE vs HBBG, #pH07 vs Pl30, #HUVE vs PlBG
BB026_5	222235	222425	191	R		No		IGR	CAACAA-N18-CAAATA	N/A	No	1991.77	HUVE	#pH07 vs Pl30, #HUVE vs HBBG, #HUVE vs PlBG
BB026_6	222725	223048	324	R		No		IGR	GTTCTT-N22-CTTACT	N/A	No	1058	Pl30	#HUVE vs PlBG
BB027_1	223964	224233	270	R		No	BbsR5	IGR	Cannot Decipher	N/A	No	11853.6	HUVE	#HUVE vs HBBG, #pH07 vs Pl30, #HUVE vs PlBG
BB027_2	224237	224539	303	R		No	BbsR6	IGR	CAAACTG-N19-CATAAT	N/A	No	11219.1	HUVE	#HUVE vs HBBG, #pH07 vs Pl30, #HUVE vs PlBG
BB028	262399	262562	164	R				Cis-anti	CTTGAA-N16-CTAAAA	N/A	No	307.233	Pl25		Antisense to 3' end of RS01315
BB029	263407	263730	324	R		No		IGR	CATCAT-N17-CATTAA	N/A	No	487.677	HBBG
BB030	279639	279909	271	F		No		IGR	GCTGAC-N16-GTTATA	N/A	No	698.54	Pl30
BB031	280558	280767	210	F		No		Leader*	Cannot Decipher	N/A	No	417.511	Pl30		May be leader of RS01415
BB032	284831	285238	408	R				Cis-anti	CAATTT-N16-CTATACT	N/A	No	340.809	Pl30		Antisense to 3' end of RS01430
BB033	286460	286750	291	R				Cis-anti	GATTCAG-N15-CATTAT	N/A	No	454.466	Pl30		Antisense to 5' end of RS01440
BB034	296552	296829	278	R				Cis-anti	CATGTA-N19-CTAATT	N/A	No	342.388	Pl30		Antisense to 3' end of RS01470
BB035	300016	300280	265	F		No		IGR	GTTATG-N17-GATATAAT	N/A	No	1171.63	HBBG
BB036_1	303123	303376	254	R		No; Only KC583		IGR	CTGCAC-N12-CTTTTT	N/A	No	710.178	Pl30
BB036_2	303097	303405	309	F		No; Only KC583		IGR	CTTTCC-N18-GATAAT	N/A	No	616.613	Pl30
BB036_3	303381	303550	170	R		No; Only KC583		IGR	CTTGGG-N16-CAAAAGT	N/A	No	960.879	Pl25
BB036_4	303790	304035	246	F		No; Only KC583		IGR	GAAGTA-N12-CTTTTT	N/A	No	771.083	HUVE	#HUVE vs PlBG
BB037	320278	320469	192	F				Cis-anti	GTTTGAAG-N14-CTTTAAT	N/A	No	351.982	HBBG		Antisense to mid-gene of RS01585
BB038	345872	346134	263	R		No		IGR	CAATGTA-N16-CAATAA	N/A	No	735.957	Pl30
BB039	348864	349306	443	F		No	BbsR7	Leader*	CTTGCA-N21-CATATAT	N/A	No	3708.41	HBBG	$HUVE vs HBBG	May be leader of RS01695
BB040	364947	365233	287	R				Cis-anti	CTTTAT-N17-GTAAAA	N/A	No	433.119	Pl30		Antisense to 3' end of RS01760
BB041	371607	372062	456	R				Cis-anti	CATGTG-N17-CTTTTT	N/A	No	538.659	Pl30		Antisense to 5' end of RS01790
BB042	385701	386036	336	R				Cis-anti	CTAAC-N14-CAATAT	N/A	No	774.304	Pl30		Antisense to 5' end of RS01860
BB043	390191	390526	336	R				Cis-anti	CCTAAC-N16-GTAAAA	N/A	No	526.706	Pl30		Antisense to entirety of RS01880
BB044	417847	418086	240	F				Cis-anti	CAAATA-N17-CAATAT	N/A	No	434.879	Pl30		Antisense to mid-gene of RS01995
BB045	422851	423150	300	R		No		IGR	CAAAAG-N15-CTATAT	N/A	No	735.948	HUVE
BB046	428891	429229	339	R		No		IGR	Cannot Decipher	N/A	No	365.799	Pl30
BB047	435331	435585	255	R				Cis-anti	GAAAGCC-N14-CAAAAA	N/A	No	485.705	Pl30		Antisense to 3' end of RS02080
BB048	452671	452952	282	F		No		IGR	CATGAA-N18-CTCTTA	N/A	No	503.72	HBBG
BB049	456023	456304	282	R				Cis-anti	GTGAGAC-N17-GTAAAT	N/A	No	943.343	HUVE		Antisense to entirety of RS06795
BB050	489865	490191	327	R				Cis-anti	CTGCAC-N16-GATAAT	N/A	No	560.688	Pl30		Antisense to junction of RS02330 and RS02335
BB051	490903	491111	209	F				Cis-anti	GTAAAC-N14-GAAAAA	AGCTTACCTGTTTCTTTTAAATCGGGTAAGGAGAGATGAGCTATTTTCTT	No	360.324	PlBG		Antisense to junction of RS02340 and RS02335
BB052	498847	499083	237	F				Cis-anti	CAAAAAC-N14-CAATAT	N/A	No	372.005	HUVE	#HBBG vs PlBG	Antisense to mid-gene of RS02375
BB053	500909	501262	354	R				Cis-anti	ATTAAG-N16-CAAATT	N/A	No	355.971	Pl25		Antisense to mid-gene of RS02390
BB054	511310	511467	158	F				Cis-anti	GGTAA-N14-GTAATT	N/A	No	368.829	Pl25		Antisense to mid-gene of RS02440
BB055	531995	532227	233	F		No		IGR	CATCAA-N14-GATAT	TCAGCCTAATCACTAAGGTTGAATTTCATTT	No	379.643	PlBG
BB056	560531	560858	328	R				Cis-anti	GTTGAG-N15-GTTTAA	N/A	No	1801.85	HUVE		Antisense to 5' end of RS02640
BB057	563437	563763	327	F		No		IGR	GATTATCG-N18-GTTATT	N/A	No	716.388	Pl25
BB058	568738	568983	246	R				Cis-anti	CTATAC-N17-GTAAAA	N/A	No	979.785	Pl30		Antisense to 5' end of RS02670
BB059	570985	571338	354	R				Cis-anti	GTTTCAA-N17-CTTTAC	N/A	No	399.325	Pl30		Antisense to 3' end of RS02690
BB060	587515	587806	292	F		Yes; Only Bartonella spp.	BbsR8	Leader*	TTTCAG-N19-CATTTT	N/A	No	2353.47	HBBG	$pH08 vs pH06, #HB37 vs pH07, #HUVE vs pH07, #HBBG vs PlBG	May be leader of RS02765
BB061	594424	594678	255	F				Cis-anti	CTAGCC-N14-CATAAT	N/A	No	400.974	Pl37		Antisense to 5' end of RS02785
BB062	601997	602269	273	R				Cis-anti	CTTTCC-N11-CAATAA	N/A	No	574.152	Pl30	#HUVE vs PlBG	Antisense to 3' end of RS02825
BB063	614479	614769	291	F				Cis-anti	CTTGAT-N16-GTAATT	N/A	No	1664.86	HUVE		Antisense to 3' end of RS02890
BB064	617574	617939	366	R				Cis-anti	GAATG-N20-GTAAAT	N/A	No	375.46	Pl30		Antisense to mid-gene of RS02895
BB065	636778	637032	255	F				Cis-anti	GAAGTG-N18-CAATAT	N/A	No	366.417	Pl25		Antisense to mid-gene of RS03300
BB066	644476	644755	280	F		No		IGR	CTTAAT-N18-GATTAA	N/A	No	714.188	HUVE
BB067	655501	655800	300	R				Cis-anti	CTTTAC-N15-CATTTA	N/A	No	381.042	Pl25		Antisense to 3' end of RS03075
BB068_1	721160	721467	308	R				Cis-anti	CAACAC-N18-CTAATAT	N/A	No	824.707	Pl30		BB068-1 and BB068-2 are antisense to RS03490
BB068_2	721465	722043	579	R				Cis-anti	GCTGTA-N19-CTATTA	N/A	No	532.531	Pl25		BB068-1 and BB068-2 are antisense to RS03490
BB069	739764	740082	319	F				Cis-anti	CTTCAG-N14-GAAATA	N/A	No	477.669	Pl30		Antisense to 3' end of RS03570
BB070	786325	786705	381	F				Cis-anti	GAATTG-N21-GATTAA	N/A	No	678.76	Pl25	#pH08 vs pH06	Antisense to 3' end of RS03780
BB071	789268	789466	199	F		Yes; Only Bartonella spp.		Leader*	TTTGTG-N18-GTTTAT	N/A	No	1627.28	Pl25		May be leader of RS03795
BB072	790468	790830	363	R				Cis-anti	Cannot Decipher	N/A	No	316.068	Pl30		Antisense to 5' end of RS03800
BB073	791491	791700	210	R				Cis-anti	CTACAC-N18-GTTTAA	N/A	No	519.904	HUVE		Antisense to mid-gene of RS03810
BB074	804697	804969	273	R				Cis-anti	CAATTC-N18-CATAAA	N/A	No	1098.91	Pl30		Antisense to 3' end of RS03865
BB075	819616	819870	255	R		Yes; Only Bartonella spp.		IGR	AAAGTC-N16-CTTAAT	TGGTTCGGATATTCGGACCATTTT	No	420.754	PlBG
BB076	834748	835083	336	R				Cis-anti	GCAGAC-N16-CTATAA	N/A	No	350.565	Pl37		Antisense to 3' end of RS03975
BB077	836431	836757	327	F				Cis-anti	CATTG-N16-GTATAT	N/A	No	800.038	Pl25		Antisense to 5' end of RS03980
BB078_1	844892	845173	282	F				Cis-anti	Cannot Decipher	N/A	No	384.592	Pl30		BB078-1 and BB078-2 are together antisense to RS04025
BB078_2	845180	845497	318	F				Cis-anti	CCTGTA-N19-GATATT	N/A	No	339.7	Pl30		BB078-1 and BB078-2 are together antisense to RS04026
BB079	855197	855424	228	R				Cis-anti	ATGGA-N16-CTATAT	N/A	No	413.597	Pl30		Antisense to 5' end of RS04090
BB080	867684	867937	254	R		No		IGR	CTTCAA-N14-CTATA	N/A	No	769.923	Pl30
BB081	893155	893571	417	R				Cis-anti	CTTGAT-N19-CTATAT	N/A	No	781.075	Pl30		Antisense to 5' end of RS04270
BB082	897559	897876	318	F				Cis-anti	CAATCAG-N13-GAAATT	N/A	No	1183.09	Pl30		Antisense to 5' end of RS04275
BB083	912647	912921	275	F		No		IGR	Cannot Decipher	CCTCTTCGAAGTGGAGGTTATTTTTTT	No	611.668	pH08
BB084	916424	916831	408	R				Cis-anti	AAGGAG-N12-CATATA	N/A	No	650.881	Pl25		Antisense to 5' end of RS04340
BB085_1	921473	921817	345	R				Cis-anti	GTTGAT-N17-GATATA	N/A	No	361.151	HUVE		Antisense to mid-gene of RS04355
BB085_2	921977	922303	327	R				Cis-anti	CAAGTT-N15-CAAAAT	N/A	No	633.246	Pl30	$Pl37 vs Pl30	Antisense to 5' end of RS04360
BB086	933217	933624	408	F		No		IGR	TATGAT-N18-CTATT	N/A	No	637.053	HUVE	#HUVE vs HBBG, $PlBG vs Pl37, #HUVE vs PlBG
BB087	941224	941847	624	R				Cis-anti	GCAGAA-N17-CTTTTA	N/A	No	499.069	Pl30		Antisense to mid-gene of RS04430
RF01849	955017	955372	356	F	tmRNA	Yes	BbtmRNA	tmRNA	Cannot Decipher	N/A	No	314430	HB37	$HUVE vs HBBG, #pH07 vs Pl30	Widely conserved in most bacteria
RF00010	988347	988732	386	R	Rnase P RNA	Yes		Rnase P	Cannot Decipher	N/A	No	457522	Pl37	$HUVE vs HBBG	Widely conserved in most bacteria
BB088	990118	990253	136	F		No		IGR	TTTTAC-N14-CTATAA	N/A	No	335.127	Pl30
BB089	992341	992595	255	R		No		IGR	GAGAG-N19-GATATT	N/A	No	316.393	PlBG
BB090	1034595	1034803	209	R				Cis-anti	CTAGCC-N11-CATTTT	N/A	No	442.028	Pl25		Antisense to 3' end of RS04820
BB091	1045088	1045342	255	R				Cis-anti	GAAGAA-N19-CATAAA	N/A	No	463.131	HBBG	#HBBG vs PlBG	Antisense to mid-gene of RS04870
BB092	1051920	1052052	133	R		Yes; Only Bartonella spp.	BbsR9	IGR	ATTGAC-N15-GTATAA***	TCTGGGTTCCCAATTCCCGGATTCTTTCTT	No	13936.2	pH08	#pH07 vs Pl30, pH07 vs HUVE
BB093	1055361	1055559	199	R		No		Leader*	TTTTGTA-N13-CATTAAT	N/A	No	1911.89	HBBG		May be leader of RS04920
BB094	1057607	1057843	237	R				Cis-anti	CTAAAA-N19-CATATT	N/A	No	390.333	Pl25		Antisense to 5' end of RS04950
BB095	1071748	1072200	453	R				Cis-anti	CTTCAA-N18-GTTTAT	N/A	No	434.203	Pl37		Antisense to entirety RS05020
BB096	1079900	1080116	217	F				Cis-anti	CGACAT-N21-GTAAAA	N/A	No	847.521	PlBG		Antisense to mid-gene of RS05060
BB097	1083853	1084188	336	R				Cis-anti	GATGTAC-N15-GTTATT	N/A	No	472.234	HUVE		Antisense to mid-gene of RS05090
BB098	1103684	1103956	273	R				Cis-anti	GTACTA-N14-CAATAT	N/A	No	948.899	Pl30		Antisense to 3' end of RS05230
BB099	1116571	1116807	237	R				Cis-anti	GTAAATC-N16-GAATAA	N/A	No	376.046	HBBG		Antisense to 5' end of RS05285
RF00518	1119924	1120074	151	R	speF leader	Yes; Only Bartonella spp.	BbspeF	Leader	Cannot Decipher	N/A	No	3120.29	PlBG	#pH08 vs pH06	Conserved in Bartonella spp.; may be leader of RS05290
RF02347	1120082	1120229	148	R	ar45	Yes	Bbar45	IGR	GATTGC-N17-CTTATA	N/A	No	3236.17	PlBG	#pH07 vs Pl30	Widely conserved in alphaproteobacteria
BB100	1120921	1121265	345	F				Cis-anti	CTTGAT-N18-GAAATT	N/A	No	1207.95	Pl30		Antisense to 5' end of RS05295
BB101_1	1124085	1124530	446	R				Cis-anti	CATTG-N18-CTTTTT	N/A	No	384.328	HUVE		Antisense to 3' end of RS05310
BB101_2	1124568	1124689	122	F		No		IGR	GTTAAA-N17-CATAAA	AGCTCACACAATATGTGAGCTTTTTT	No	324.125	Pl25
BB102	1129498	1129887	390	R				Cis-anti	Cannot Decipher	N/A	No	596.291	Pl30		Antisense to 5' end of RS05330
BB103_1	1131141	1131342	202	F		No	BbsR10	IGR	ATTGAC-N20-GTTATT	TACCATGATTGGTATTTTTTT	No	43934	HB37	$HUVE vs HBBG
BB103_2	1131369	1131526	158	F		No	BbsR11-1	IGR	CATGGTG-N14-CAATTT	N/A	No	16854.3	Pl25	$HUVE vs HBBG
BB103_3	1131528	1131747	220	F		No	BbsR11-2	IGR	CTTTTC-N15-CAAATT	CCCTGCCTATTTGGGGTTTTT	No	13789.3	Pl25	$HUVE vs HBBG
BB103_4	1132079	1132331	253	R		No		IGR	GATAAAAC-N14-CAATAT	N/A	No	3763.1	HUVE	#HB37 vs pH07, #HUVE vs pH07, #HUVE vs PlBG
BB104_1	1133539	1133739	201	R		No		IGR	GTTCTA-N14-CTTTAA	N/A	No	2329.96	HBBG	#pH07 vs Pl30
BB104_2	1133800	1134198	399	R		No		IGR	AATGGG-N11-CATTTT	N/A	No	3223.72	HBBG	$HUVE vs HBBG
BB105_1	1134984	1135170	187	R		No		IGR	CATAAA-N17-CAAATA	N/A	No	9354.67	HB37	$HUVE vs HBBG, #HBBG vs PlBG
BB105_2	1135171	1135386	216	R		No		IGR	CTTGAA-N17-GTATTT	N/A	No	1169.88	HBBG
BB106	1142717	1143115	399	R				Cis-anti	GATTA-N16-CTAAAA	N/A	No	363.879	HUVE		Antisense to 3' end of RS05370
BB107_1	1154245	1154411	167	R		No		IGR	TAATTG-N12-CTATAT	N/A	No	2724.52	Pl25
BB107_2	1154407	1154540	134	R		No		IGR	CAATAT-N20-CTTTT	N/A	No	3357.1	Pl25	#HUVE vs PlBG
BB107_3	1154533	1154694	162	R		No		IGR	CTTGCG-N12-CTTTTT	N/A	No	3482.17	HUVE	#HUVE vs PlBG
BB108	1159243	1159542	300	F				Cis-anti	Cannot Decipher	N/A	No	983.778	pH08	$HUVE vs HBBG	Antisense to 3' end of RS05470
BB109	1201930	1202214	285	F		No	BbsR12	Leader*	GATCAG-N19-CATTTT	N/A	No	6402.06	Pl30		May be leader of RS05695
BB110	1204027	1204317	291	F				Cis-anti	CATGAC-N15-CAATAT	N/A	No	3573.18	Pl30		Antisense to 3' end of RS05705
BB111	1206802	1207035	234	R				Cis-anti	GAAAT-N15-CAAAAA	N/A	No	585.739	Pl30		Antisense to 3' end of RS05710
BB112	1208356	1208691	336	R		No		IGR	CTTTAC-N19-CAAATT	N/A	No	516.003	HUVE	#HBBG vs PlBG, #HUVE vs PlBG
BB113	1228413	1228502	90	R		No		IGR	CAACTA-N18-CAATTA	N/A	Yes; 1 (CCTCCT)	347.591	pH08	#pH08 vs pH06
BB114	1231513	1231794	282	R				Cis-anti	CTTAAA-N18-GATATT	N/A	No	749.778	Pl25		Antisense to mid-gene of RS05805
BB115	1232243	1232549	307	R		No		IGR	GGACAG-N10-CTAATAT	AGTGCAGCTAAGAGTCTTCATGCTGCACTATTATATTTT	No	603.584	HUVE
BB116	1233880	1234161	282	F				Cis-anti	GAAATT-N14-CATTAA	N/A	No	463.513	Pl30	#pH08 vs pH06	Antisense to 3' end of RS05815
BB117	1249516	1249932	417	F				Cis-anti	CAATC-N16-GTTAAA	N/A	No	476.544	Pl30		Antisense to 3' end of RS05890
BB118	1257316	1257687	372	F				Cis-anti	CTTCTT-N13-CTAATT	N/A	No	1008.3	HUVE	#HUVE vs HBBG, #HUVE vs pH07, #HUVE vs PlBG	Antisense to 3' end of RS05915
BB119	1261442	1261755	314	R		No		IGR	GTTTTA-N17-CTTTTT	N/A	No	2207.42	PlBG
BB120	1263272	1263490	219	R				Cis-anti	CAGGAG-N17-CTAATA	N/A	No	486.133	HBBG		Antisense to mid-gene of RS05935
BB121_1	1277701	1278072	372	F				Cis-anti	CTGGAT-N14-GAATAA	N/A	No	1511.3	Pl30		Antisense to mid-gene of RS06005 (Pseudogene)
BB121_2	1278196	1278377	182	F			BbsR13	Cis-anti	Cannot Decipher	N/A	No	18412.3	Pl30		Antisense to 3' end of RS06010 (Pseudogene)
RF00169	1281192	1281290	99	R	SRP sRNA	Yes		SRP sRNA	Cannot Decipher	N/A	No	2006.87	pH08		Widely conserved in most bacteria
BB122	1302253	1302426	174	R		No		IGR	CATTGAC-N20-CTATGT	N/A	No	1770.8	HUVE		Antisense to 3' end of RS06120
BB123	1350043	1350441	399	R				Cis-anti	Cannot Decipher	N/A	No	719.033	HUVE		Antisense to 5' end of RS06355
BB124	1360532	1360645	114	R		No	BbsR14	IGR	CTAGTC-N14-GTATAA	AGGCTGCATTATAATTTGTTTATGCAGCCTTTTTTTCTT	Yes; 2 (TTCCTCCTAA)	1635.9	Pl25	#pH08 vs pH06
BB125_1	1384358	1384612	255	R				Cis-anti	GATCAC-N12-GTTTAA	N/A	No	963.568	Pl30		Antisense to mid-gene of RS06470
BB125_2	1384921	1385123	203	R		No		IGR	GAAGTA-N14-CAATAA	N/A	Yes; 1 (CCTCCT)	1108.33	PlBG
BB126	1385968	1386222	255	R				Cis-anti	Cannot Decipher	N/A	No	642.787	Pl30		Antisense to 3' end of RS06475
BB127	1410250	1410486	237	R				Cis-anti	GAGATA-N17-CTTTTT	N/A	No	351.929	Pl25		Antisense to junction of RS06550 and RS06555
BB128	1422463	1422762	300	R				Cis-anti	GTGTCA-N20-CATTTT	N/A	No	420.857	HUVE		Antisense to 3' end of RS06595
BB129	1429268	1429522	255	R				Cis-anti	CAAGTC-N12-CTTTAT	N/A	No	329.489	Pl25		Antisense to 3' end of RS06605
BB130_1	1438680	1438878	199	R		No		Leader*	GTTTTG-N15-GAAATCTAT	N/A	No	727.28	PlBG		May be leader of RS06650
BB130_2	1438979	1439214	236	R		No		IGR	GTTTCC-N17-CTATAA	N/A	No	2770.12	HBBG
BB025 duplicated in adjacent genomic areas several times with no transcription
BB026-2/BB026-3 are duplicated at BB027-1/BB027-2 with slight changes.
BB049 is duplicated at three other locations in the genome with no transcription
BB071 is duplicated in many locations (13) in the genome with varying homology. Among these duplications is a portion of BB098
BB084 is duplicated in many locations (11) in the genome with varying homology. None of these are transcribed.
BB104-1 is duplicated within BB104-2
A portion of BB116 is duplicated 4000bp downstream
A portion of BB118 is duplicated 800bp downstream
A Cis-anti sRNA is characterized by all of or a portion of the sRNA sequence running antisense to an annotated gene sequence
An intergenic region (IGR) sRNA is characterized by the sRNA sequence being wholly contained within an intergenic region
A potential leader sRNA is characterized by being immediately upstream and sense to an annotated gene sequence while having an identifiable peak separate from the peaks generated by the mRNA
*Leader sRNAs need to be verified as such.
**Consensus aphaprotobacterial promoter sequence: CTTGAC-N17-CTATAT
***Verified by 5' RACE analysis
****Rho-independent terminators predicted by the ARNold web tool
