# Supplementary material for: Novel small RNAs expressed by Bartonella bacilliformis under multiple conditions reveal potential mechanisms for persistence in the sand fly vector and human host
Source: PLoS Negl Trop Dis. 2020 Nov 20;14(11):e0008671. doi: 10.1371/journal.pntd.0008671 (PMC7717549; doi:10.1371/journal.pntd.0008671)
Supplement: S4 Table — (XLSX) [file pntd.0008671.s009.xlsx]

## Sheet: Small RNA Average TPMs
Name	Pl25	Pl30	Pl37	pH06	pH07	pH08	PlBG	HUVE	HB37	HBBG	AVG	St Dev	Cut-Off	Specific
BB001	496.282	355.088	261.778	214.42	203.574	136.248	436.738	326.681	168.567	179.734	277.911	121.439	399.35
BB002	6780.16	2252.93	5268.24	14597.1	17276.3	9683.02	3215.73	1281.35	293.272	255.982	6090.4	6012.12	12102.5	S
BB003	1336.94	929.645	607.176	463.998	279.837	134.684	1831.39	5292.67	2633.75	3345.88	1685.6	1647.14	3332.73	I
BB004	604.972	551.756	428.049	221.896	175.748	155.717	540.764	1058.12	532.063	667.863	493.695	271.181	764.876
BB005	416.245	158.835	91.331	237.006	199.445	191.033	217.42	173.812	222.137	238.48	214.574	83.3675	297.942
BB006	5226.39	2724.37	1161.09	4826.73	5530.81	3564.89	6155.52	9939.71	3037.12	2912.59	4507.92	2446.38	6954.3
BB007	2221.1	2922.44	1356.98	419.919	938.336	455.137	53.0335	946.449	783.363	1200.61	1129.74	867.304	1997.04
BB008	420.472	381.761	136.842	127.03	89.1243	153.627	302.329	647.336	226.504	256.007	274.103	171.565	445.668
BBffH	511.695	152.589	201.023	218.988	72.9172	135.069	522.755	850.831	232.113	277.867	317.585	239.609	557.194
BB009	102.076	50.9589	57.8747	48.0806	47.8337	70.0169	101.846	1065.6	37.6714	52.8973	163.485	317.75	481.235
BB010	650.427	506.752	272.653	169.848	151.539	169.063	415.737	210.617	94.9892	78.7311	272.036	190.605	462.641
BB011	176.443	92.1891	86.5505	33.8252	22.2663	40.5551	203.032	707.193	176.2	283.013	182.127	203.085	385.212
BB012	383.074	461.499	328.183	117.72	115.005	93.8509	394.788	57.752	42.3553	41.0943	203.532	167.247	370.779
BB013	604.125	1333.82	924.023	188.744	377.001	122.718	190.86	589.451	496.741	559.328	538.681	370.043	908.724
BB014	167.433	170.278	111.085	144.15	91.6955	59.876	281.2	425.431	207.905	239.384	189.844	106.629	296.473
BB015	523.596	320.507	366.605	93.1539	70.2613	111.174	253.146	692.868	338.703	385.967	315.598	196.94	512.538
BB016	71.7685	55.8089	57.0666	26.5531	19.2525	15.2672	110.898	345.636	218.794	301.169	122.221	121.923	244.144	I
BB017	163.263	320.919	102.982	68.5975	87.0276	42.2084	80.2017	49.3354	107.572	124.691	114.68	80.8163	195.496
BB018	554.528	405.394	447.895	245.919	268.293	713.568	515.194	481.533	151.988	176.807	396.112	181.569	577.681
BB019	632.181	711.182	481.699	156.15	231.825	132.491	236.254	87.8217	129.595	159.025	295.822	226.973	522.795
BB020	298.009	172.179	98.9206	101.727	65.3705	56.6524	464.925	229.188	243.298	347.218	207.749	134.541	342.29	I
BB021	491.342	966.394	657.974	170.607	163.185	78.0428	1040.21	1795	765.935	1082.97	721.167	530.497	1251.66
BB022	426.463	995.969	1017.48	203.125	188.365	94.1013	429.843	1287.87	717.438	1087.65	644.829	431.752	1076.58	I
BB6S	25043.4	8439.38	11618.1	220821	335928	402122	36686.4	11180.8	27009	18460.7	109731	151393	261123	S
BB023	2172.25	436.519	632.84	414.775	164.901	511.587	1505.1	1053.71	297.739	426.807	761.623	633.895	1395.52
BB024	148.077	236.963	961.371	104.52	123.701	47.1218	1954.9	2378.89	2030.04	2906.47	1089.21	1116.37	2205.57	I
BB025	818.265	2134.6	2551.78	1032.29	907.229	495.155	8951.14	13148.5	3247.9	3704.81	3699.17	4140.77	7839.94	I
BB026_1	12820.7	2448.97	2900.8	12724.5	6223.75	4174.38	5797.68	1616.63	7375.69	7737.73	6382.08	3944.69	10326.8	S
BB026_2	2419.19	1724.19	1608.82	619.605	474.949	283.094	620.317	1172.61	516.745	565.648	1000.52	702.353	1702.87
BB026_3	4916.71	5971.76	5097.68	2209.46	1991.99	537.689	759.388	6879.35	4333.14	4949.11	3764.63	2221.33	5985.96
BB026_4	1061.48	298.4	322.915	1719.79	1543.9	1228.07	830.66	13303	274.857	304.865	2088.8	3977.26	6066.06
BB026_5	1012.3	511.661	305.644	1071.65	737.442	536.349	424.575	1991.77	95.2988	78.1965	676.487	572.142	1248.63
BB026_6	510.589	1058	658.409	191.099	263.423	95.6153	204.712	636.619	159.519	141.291	391.928	313.609	705.536
BB027_1	1854.05	1018.43	1146.85	1379.77	1241.82	718.099	826.386	11853.6	983.993	1202.71	2222.57	3398.67	5621.23
BB027_2	3046.6	948.872	1180.92	4321	3147.58	3232.13	2828.44	11219.1	717.041	958.549	3160.02	3092.03	6252.05
BB028	307.233	302.452	192.908	53.1616	88.0095	81.2821	63.4819	91.1255	45.9166	45.7252	127.13	102.835	229.964
BB029	367.994	299.502	191.017	93.4123	103.109	47.2494	432.716	407.217	374.803	487.677	280.47	159.144	439.613
BB030	350.135	698.54	349.615	159.882	198	138.649	554.545	561.791	283.386	278.303	357.285	188.897	546.182
BB031	325.18	417.511	193.5	240.335	229.219	258.184	236.076	307.871	328.247	357.38	289.35	69.2883	358.639
BB032	274.683	340.809	115.034	90.1297	122.123	67.4198	37.3882	128.626	56.7669	68.0244	130.1	99.4141	229.514
BB033	296.703	454.466	240.285	94.8968	94.5777	31.3404	175.497	144.56	90.1313	94.2672	171.672	127.032	298.704
BB034	319.673	342.388	196.356	117.661	131.101	48.457	233.755	88.6498	104.619	117.066	169.973	99.7767	269.749
BB035	516.799	605.522	344.424	94.6004	173.198	60.8243	549.842	851.061	911.347	1171.63	527.925	370.865	898.79	I
BB036_1	660.542	710.178	334.826	202.454	235.15	104.791	306.203	315.56	266.55	437.943	357.42	194.003	551.423
BB036_2	590.525	616.613	291.697	179.927	203.364	95.07	270.643	339.352	266.718	436.414	329.032	171.324	500.357
BB036_3	960.879	474.007	133.527	157.831	137.895	210.948	47.9791	610.168	258.012	228.607	321.985	281.053	603.038
BB036_4	642.651	214.947	104.624	184.374	179.567	149.626	241.683	771.083	260.898	339.856	308.931	221.345	530.276
BB037	288.189	175.237	189.146	124.165	109.765	151.666	313.046	282.535	320.4	351.982	230.613	89.7853	320.398	I
BB038	598.515	735.957	310.019	252.044	270.189	81.962	191.195	75.0651	63.6459	67.1783	264.577	233.323	497.9
BB039	740.919	528.687	396.636	810.511	472.202	1128.31	2645.05	2548.96	3522.98	3708.41	1650.27	1314.96	2965.23	I
BB040	224.107	433.119	346.315	72.2823	184.919	136.658	163.256	401.543	258.13	403.955	262.428	126.868	389.296
BB041	510.944	538.659	394.347	206.255	133.939	90.7233	249.692	324.187	115.266	174.657	273.867	162.153	436.02
BB042	344.554	774.304	429.001	41.7537	124.027	34.9834	147.051	215.756	43.8523	49.6612	220.494	237.356	457.851
BB043	223.143	526.706	249.58	74.7058	154.064	59.6016	106.752	99.4777	25.5555	30.1422	154.973	150.945	305.918
BB044	186.709	434.879	269.557	99.4269	266.986	72.7575	145.151	132.919	99.8223	117.977	182.618	111.667	294.286
BB045	718.711	690.531	379.545	168.994	198.063	108.885	214.778	735.948	351.917	452.573	401.995	239.791	641.785
BB046	329.547	365.799	209.84	86.0165	104.775	93.6542	28.5372	166.32	27.3135	33.6707	144.547	122.478	267.025
BB047	480.974	485.705	176.243	54.16	127.626	37.6183	110.418	41.9719	20.132	22.7295	155.758	179.881	335.639
BB048	157.735	250.559	176.265	70.9104	108.243	75.3172	117.868	444.279	397.997	503.72	230.289	161.324	391.613	I
BB049	357.656	357.812	294.852	142.481	108.615	113.746	514.447	943.343	409.702	389.326	363.198	245.578	608.775
BB050	261.814	560.688	329.804	88.6696	183.847	73.8121	138.579	119.256	73.2143	47.164	187.685	159.009	346.693
BB051	303.81	240.234	173.536	118.09	147.968	116.709	360.324	205.691	106.033	117.411	188.981	87.9534	276.934
BB052	102.767	133.93	101.064	48.2466	60.1975	30.4665	43.5042	372.005	272.282	309.896	147.436	124.129	271.565	I
BB053	355.971	225.915	156.148	176.842	139.892	113.765	280.763	26.822	51.716	50.8961	157.873	106.194	264.067
BB054	368.829	350.262	269.967	133.913	251.83	125.251	324.03	311.775	50.5456	96.1606	228.256	116.252	344.508
BB055	189.613	197.111	162.004	80.398	66.9435	31.9342	379.643	114.255	40.5434	58.0785	132.052	105.85	237.902
BB056	656.906	869.974	855.795	408.581	296.291	230.184	1135.26	1801.85	925.969	1179.52	836.033	474.123	1310.16
BB057	716.388	492.684	420.675	429.868	344.26	353.957	382.816	349.553	257.244	303.031	405.048	128.065	533.113
BB058	901.03	979.785	403.596	249.621	260.509	124.775	607.806	664.031	365.242	426.619	498.301	283.47	781.771
BB059	237.062	399.325	183.64	77.5693	72.385	48.3676	181.003	119.782	45.3375	58.0297	142.25	112.131	254.381
BB060	489.911	494.051	355.113	232.719	147.472	59.387	1475.85	2214.14	1891.58	2353.47	971.369	909.915	1881.28	I
BB061	231.83	379.107	400.974	147.38	156.66	62.1026	232.317	277.394	192.772	234.433	231.497	103.009	334.506
BB062	433.257	574.152	185.408	69.1138	178.961	74.281	129.216	197.902	104.757	109.633	205.668	166.64	372.309
BB063	354.946	432.111	365.282	124.003	131.328	230.733	706.307	1664.86	282.746	460.048	475.236	451.628	926.864
BB064	290.538	375.46	197.79	60.0647	108.434	67.6187	97.8107	185.035	46.7284	54.6841	148.416	112.124	260.54
BB065	366.417	330.359	254.258	156.575	175.416	163.283	347.895	292.638	141.178	187.102	241.512	87.1261	328.638
BB066	352.477	210.62	155.913	63.2119	64.1096	63.5797	283.849	714.188	243.281	342.099	249.333	197.271	446.603
BB067	381.042	304.242	282.999	137.087	101.392	80.3013	63.2374	318.677	41.5827	84.7875	179.535	127.153	306.688
BB068_1	598.462	824.707	429.242	170.443	191.708	111.552	521.327	322.461	128.625	186.807	348.533	238.803	587.337
BB068_2	532.531	443.065	268.778	162.474	151.878	125.825	408.183	220.797	204.387	208.014	272.593	139.353	411.946
BB069	327.145	477.669	312.072	55.165	108.241	71.0825	225.027	230.512	69.4768	110.722	198.711	140.787	339.499
BB070	678.76	326.478	230.07	83.5037	105.373	279.667	628.234	436.198	121.144	135.458	302.489	215.897	518.385
BB071	1627.28	793.377	665.377	732.766	715.746	845.046	1382.1	1444.23	1013.12	1050.84	1026.99	343.702	1370.69
BB072	213.597	316.068	156.372	61.7834	56.8654	46.3074	91.2969	86.1691	33.8392	38.7086	110.101	92.1064	202.207
BB073	313.478	294.74	113.338	79.7881	152.944	136.441	106.137	519.904	231.937	221.672	217.038	133.251	350.289
BB074	690.565	1098.91	666.312	110.017	320.058	130.947	190.527	149.732	110.917	114.681	358.266	343.311	701.577
BB075	231.512	127.348	119.344	115.754	108.952	236.034	420.754	377.414	97.8752	126.731	196.172	118.003	314.175	I
BB076	262.585	234.949	350.565	93.6378	185.514	135.544	28.1067	35.7031	80.6555	94.4594	150.172	105.714	255.886
BB077	800.038	713.25	369.853	283.316	233.814	228.335	668.605	293.733	97.6932	109.327	379.796	254.952	634.749
BB078_1	106.401	384.592	199.173	35.1985	67.9945	38.2889	64.4881	158.003	74.2893	107.932	123.636	105.232	228.868
BB078_2	318.413	339.7	133.729	132.471	164.799	85.0449	256.176	57.0509	28.6148	34.1156	155.011	114.108	269.119
BB079	341.285	413.597	214.786	170.963	190.54	127.389	363.922	136.297	88.2199	109.878	215.688	115.995	331.682
BB080	585.833	769.923	346.352	195.459	272.788	91.035	145.093	17.4505	51.9648	92.6172	256.852	247.151	504.003
BB081	378.855	781.075	559.435	152.878	228.843	86.996	244.703	245.455	189.507	228.664	309.641	210.67	520.311
BB082	747.131	1183.09	524.064	179.884	297.043	88.7755	387.398	222.048	165.485	171.577	396.65	340.576	737.226
BB083	243.621	353.319	164.055	330.922	452.45	611.668	168.163	179.077	257.566	155.026	291.587	149.053	440.639	S
BB084	650.881	532.741	162.312	342.973	261.793	166.179	244.013	296.255	96.0746	119.616	287.284	180.467	467.75
BB085_1	261.357	224.499	143.31	157.885	183.681	135.265	219.35	361.151	124.55	129.816	194.086	74.8494	268.936
BB085_2	529.19	633.246	193.792	189.412	184.223	89.2208	296.66	203.141	138.899	149.077	260.686	178.758	439.444
BB086	279.416	239.066	176.391	34.2066	42.6643	41.997	17.1394	637.053	62.0983	101.495	163.153	190.086	353.238
BB087	453.348	499.069	415.738	246.022	141.982	74.136	201.704	53.877	36.5308	44.6647	216.707	179.787	396.495
BBtmRNA	19442.4	17322.6	12334.5	49432.1	50553.3	110030	39388.6	128808	314430	294803	103655	112749	216404	I
BBRNAseP	240814	428997	457522	308500	336893	185428	188274	109688	224792	188524	266943	113222	380165
BB088_1	273.199	335.127	190.954	33.3708	53.5795	21.7003	59.0506	81.6905	54.0142	61.2507	116.394	110.162	226.556
BB089	189.144	162.643	91.9716	67.4668	67.9436	92.3052	316.393	225.466	138.846	178.664	153.084	78.9978	232.082
BB090	442.028	416.868	187.198	147.769	140.068	247.877	229.304	118.171	68.4248	84.9907	208.27	129.87	338.14
BB091	122.043	87.4511	83.2122	55.0932	44.4861	44.1933	173.061	404.391	418.78	463.131	189.584	170.085	359.67	I
BB092	379.443	158.681	112.488	9123.28	7221.96	13936.2	181.498	167.938	75.5418	39.0301	3139.61	5069.38	8208.99	S
BB093	495.084	266.149	196.199	222.131	136.144	94.4384	1061.17	987.342	1281.69	1911.89	665.224	615.088	1280.31	I
BB094	390.333	213.901	158.426	112.241	83.4436	200.786	142.847	121.292	113.124	108.998	164.539	89.5367	254.076
BB095	267.272	327.748	434.203	104.052	156.135	84.5346	405.949	276.448	98.7702	121.674	227.679	132.136	359.815
BB096	385.701	390.685	183.671	297.888	229.816	211.984	847.521	353.94	545.121	475.479	392.181	197.307	589.488
BB097	426.324	437.34	371.41	95.5496	137.357	123.06	433.692	472.234	260.484	357.729	311.518	145.52	457.038
BB098	514.019	948.899	530.196	85.3374	215.824	50.8694	85.8162	243.106	81.6766	83.5209	283.926	293.665	577.591
BB099	312.144	228.396	123.782	215.076	136.183	118.655	204.477	243.458	298.035	376.046	225.625	85.6698	311.295
BBspeF	371.648	178.412	371.404	167.675	114.51	575.613	3120.29	979.865	394.083	413.121	668.662	896.391	1565.05
BBar45	555.442	195.033	327.44	587.979	649.937	1453.58	3236.17	947.832	347.717	361.951	866.308	910.006	1776.31
BB100	597.579	1207.95	596.692	321.158	354.687	175.291	465.64	496.297	183.032	194.93	459.326	308.543	767.868
BB101_1	131.932	176.779	178.725	69.2814	71.6646	46.0019	256.373	384.328	231.539	290.708	183.733	108.847	292.58
BB101_2	324.125	201.442	98.3094	90.7163	148.038	95.8695	78.1841	79.5895	35.0091	35.9549	118.724	87.3362	206.06
BB102	477.083	596.291	579.769	190.909	177.237	99.1084	457.417	592.283	254.656	313.795	373.855	189.343	563.198
BB103_1	24534.2	2150.58	1351.54	3681.43	3372.44	4771.81	4876.95	6963.81	43934	42319.4	13795.6	16820.3	30615.9	I
BB103_2	16854.3	1550.93	1179.04	11196.3	2982.03	4067.15	3508.03	407.001	2431.22	2253.89	4643	5233.92	9876.91	S
BB103_3	13789.3	1318.75	1001.65	9408.02	2354.01	3997.43	1547.85	478.93	1725.09	1658.47	3727.95	4375.36	8103.31	S
BB103_4	482.762	226.491	262.222	157.733	90.1886	85.2462	518.409	3763.1	2178.28	2359.41	1012.38	1286.06	2298.45	I
BB104_1	2157.93	122.049	105.603	1334.56	702.142	951.668	408.442	686.137	1793.06	2329.96	1059.16	811.427	1870.58
BB104_2	532.204	72.3747	57.8175	188.307	54.2791	129.972	226.038	556.468	2272.04	3223.72	731.323	1101.22	1832.54	I
BB105_1	3383.89	648.527	461.474	745.745	416.537	795.315	447.248	2877.82	9354.67	8704.32	2783.56	3459.63	6243.19	I
BB105_2	423.005	569.636	544.726	185.112	161.501	100.139	436.382	1127.41	807.675	1169.88	552.546	380.041	932.588	I
BB106	199.842	299.031	233.958	92.6139	86.1524	42.7691	108.941	363.879	95.2293	120.262	164.268	105.351	269.619
BB107_1	2724.52	1991.73	1957.32	735.669	591.486	819.646	405.369	1622.05	449.597	575.795	1187.32	817.57	2004.89
BB107_2	3357.1	2699.52	2443.83	1231.98	1359.23	2417.17	281.717	1614.16	511.547	635.828	1655.21	1037.71	2692.92
BB107_3	2442.6	1686	1369.38	885.621	829.355	1153.53	122.844	3482.17	1240.39	1873.78	1508.57	938.045	2446.61
BB108	612.931	511.305	366.515	978.826	376.991	983.778	475.3	364.25	639.236	671.103	598.023	231.123	829.147	S
BB109	2977.43	6402.06	3043.71	1453.52	2355.85	1984.53	2440.32	1395.49	1041.63	1238.56	2433.31	1564.48	3997.79
BB110	1445.06	3573.18	1898.52	283.972	806.876	101.791	175.042	305.35	310.625	305.489	920.591	1107.6	2028.2
BB111	312.433	585.739	346.642	87.408	180.06	90.4241	111.55	141.541	37.041	52.3869	194.523	172.339	366.862
BB112	76.1275	94.0204	58.1448	30.7334	27.7642	15.0071	64.5104	516.003	168.49	227.26	127.806	151.683	279.489
BB113	88.774	50.4852	34.7599	47.6532	81.6983	347.591	75.5358	100.36	85.4843	77.6418	98.9984	89.7586	188.757
BB114	749.778	467.377	145.704	405.229	350.956	446.856	302.472	176.73	65.2524	53.7115	316.407	215.415	531.822
BB115	283.235	255.175	127.682	72.888	60.1715	40.4121	114.162	603.584	182.943	226.984	196.724	165.845	362.568
BB116	386.861	463.513	243.881	79.4913	93.0901	181.709	197.565	330.477	65.2344	65.8971	210.772	143.211	353.982
BB117	354.259	476.544	298.672	167.834	145.425	77.8761	241.56	107.18	65.403	70.6969	200.545	139.089	339.634
BB118	537.653	687.896	379.721	144.107	145.326	102.988	1	1008.3	308.648	275.055	359.069	308.623	667.692
BB119	1805.9	1109.79	638.187	648.588	419.863	437.467	2207.42	439.663	283.775	315.136	830.579	669.639	1500.22
BB120	246.506	194.26	135.004	74.9207	48.8329	51.8027	179.451	245.365	355.49	486.133	201.776	139.593	341.37	I
BB121_1	920.793	1511.3	636.414	210.212	341.356	142.646	279.762	203.738	195.221	181.437	462.288	443.68	905.968
BB121_2	11669.9	18412.3	4809.89	1185.02	3377.11	733.89	316.428	255.397	833.057	858.256	4245.12	6083.37	10328.5
BBSRP	300.272	234.314	225.623	860.907	768.349	2006.87	92.8433	91.0304	212.862	166.312	495.938	594.919	1090.86
BB122	816.676	439.38	660.8	322.218	287.685	407.627	1617.53	1770.8	761.659	890.798	797.517	517.993	1315.51	I
BB123	303.84	519.672	407.995	130.996	209.809	125.521	197.567	719.033	495.41	610.536	372.038	209.729	581.767	I
BB124	1635.9	112.089	99.0193	395.343	219.44	1270.39	126.549	16.2315	24.1704	55.5467	395.468	574.735	970.204	S
BB125_1	738.319	963.568	735.208	236.656	240.589	283.028	556.215	220.849	137.536	151.869	426.384	296.311	722.694
BB125_2	410.698	230.914	220.441	113.788	67.1887	66.4651	1108.33	474.511	191.053	249.565	313.296	309.708	623.004
BB126	466.407	642.787	520.504	183.307	273.161	122.609	593.775	287.214	113.074	139.574	334.241	204.136	538.377
BB127	351.929	250.332	261.022	162.028	176.927	224.769	306.544	232.785	82.1672	107.452	215.596	84.5715	300.167
BB128	151.471	80.8446	62.4123	52.8384	36.2365	40.4663	153.104	420.857	100.795	142.929	124.195	113.54	237.736
BB129	329.489	327.154	187.946	134.324	148.619	92.3217	249.883	139.79	34.812	46.2511	169.059	104.931	273.99
BB130_1	657.554	523.09	492.273	268.125	141.013	128.048	727.28	414.28	274.231	349.607	397.55	203.862	601.412
BB130_2	951.775	743.408	545.716	319.303	398.561	566.67	1522.55	1874.87	2341.66	2770.12	1203.46	872.114	2075.58	I
rpoD	348.921	245.563	298.613	260.319	255.364	254.996	312.789	371.06	269.581	258.627	287.584	43.7916	331.375
I: Upregulated in ONLY two of 4 of PlBG, HUVE, HB37, and HBBG (1 STDEV higher than mean)
S: Upregulated in ONLY two of four of Pl25, pH06, pH07, pH08 (1STDEV higher than mean)
