# Supplementary material for: Novel small RNAs expressed by Bartonella bacilliformis under multiple conditions reveal potential mechanisms for persistence in the sand fly vector and human host
Source: PLoS Negl Trop Dis. 2020 Nov 20;14(11):e0008671. doi: 10.1371/journal.pntd.0008671 (PMC7717549; doi:10.1371/journal.pntd.0008671)
Supplement: S5 Table — An “X” indicates transcripts of the indicated gene to which the sRNA is predicted to bind (p < 0.01). Targets with a FDR < 0.05 are indicated with a red “X”. (XLSX) [file pntd.0008671.s010.xlsx]

## Sheet: Sheet1
Gene Name	Product	BB003	BB016	BB020	BB022	BB024	BB025	BB035	BB039	BB048	BB060	BB075	BB093	BB103-1	BB103-4	BB104-2	BB105-1	BB105-2	BB122	BB130-2
BARBAKC583_RS05120	DUF1561	X	X																	X
BARBAKC583_RS05100	glutathione S-transferase	X	X	X					X
BARBAKC583_RS06570	cysteine biosynthesis protein	X				X				X									X	X
BARBAKC583_RS04740	Potassium transporter	X
BARBAKC583_RS05285	MFS transporter	X						X
BARBAKC583_RS00785	ABC transporter	X
BARBAKC583_RS05700	bifunctional riboflavin kinase/FAD synthetase		X
BARBAKC583_RS02940	NAD kinase		X
BARBAKC583_RS04335	DUF1561		X
BARBAKC583_RS00225	1-acyl-sn-glycerol-3-phosphate acyltransferase		X
BARBAKC583_RS00920	DUF1376		X													X
BARBAKC583_RS00500	YdcF family protein		X								X
BARBAKC583_RS04305	protein translocase subunit SecDF		X		X				X
BARBAKC583_RS05805	DUF1561		X			X
BARBAKC583_RS02365	replicative DNA helicase		X						X
BARBAKC583_RS04885	metallophosphatase		X							X
BARBAKC583_RS00875	dUTP diphosphatase			X		X
BARBAKC583_RS06040	tRNA threonylcarbamoyltransferase TsaB			X																X
BARBAKC583_RS01605	lytic murein transglycosylase			X
BARBAKC583_RS00560	ATP synthase subunit alpha			X
BARBAKC583_RS04685	Na/Pi cotransporter family protein			X
BARBAKC583_RS00520	YggS family pyridoxal phosphate-dependent enzyme			X			X
BARBAKC583_RS06070	apolipoprotein N-acyltransferase			X
BARBAKC583_RS03885	ABC transporter ATP-binding protein			X
BARBAKC583_RS02890	glutamate--tRNA ligase			X		X					X
BARBAKC583_RS03690	DUF1561			X
BARBAKC583_RS03935	tyrosine--tRNA ligase			X
BARBAKC583_RS00740	Holliday junction branch migration DNA helicase RuvB			X				X												X
BARBAKC583_RS06260	heme exporter protein CcmC			X
BARBAKC583_RS02000	DUF721			X
BARBAKC583_RS00090	septation protein A			X															X
BARBAKC583_RS05960	cell wall hydrolase			X
BARBAKC583_RS02725	transcription termination/antitermination protein NusG				X							X
BARBAKC583_RS03670	bifunctional N-acetylglucosamine….				X
BARBAKC583_RS01850	S49 family peptidase				X							X
BARBAKC583_RS04485	MFS transporter				X					X
BARBAKC583_RS06645	PTS IIA-like nitrogen-regulatory protein				X
BARBAKC583_RS00985	5-formyltetrahydrofolate cyclo-ligase				X
BARBAKC583_RS04990	ABC transporter permease				X	X
BARBAKC583_RS04665	DUF541				X				X
BARBAKC583_RS06305	FxsA cytoplasmic membrane protein				X
BARBAKC583_RS01780	Na+/H+ antiporter NhaA					X
BARBAKC583_RS02820	phosphatidate cytidylyltransferase					X
BARBAKC583_RS00285	diaminopimelate decarboxylase						X
BARBAKC583_RS06155	type I pantothenate kinase						X
BARBAKC583_RS01055	DNA gyrase inhibitor YacG							X
BARBAKC583_RS05860	DUF2093							X					X			X
BARBAKC583_RS05965	phosphate transport system regulatory protein PhoU							X
BARBAKC583_RS06225	DNA replication and repair protein RecF							X
BARBAKC583_RS04370	membrane protein							X
BARBAKC583_RS06580	bifunctional folylpolyglutamate synthase/dihydrofolate synthase							X	X
BARBAKC583_RS06045	ribosomal-protein-alanine N-acetyltransferase							X
BARBAKC583_RS01225	sensor histidine kinase							X
BARBAKC583_RS05905	nucleoside deaminase								X
BARBAKC583_RS02115	aminopeptidase N								X		X
BARBAKC583_RS00630	metalloprotease								X
BARBAKC583_RS06285	ornithine carbamoyltransferase								X				X
BARBAKC583_RS04845	photosystem reaction center subunit H								X
BARBAKC583_RS01815	ATP sythase subunit b 2								X
BARBAKC583_RS00600	monofunctional biosynthetic PG transglycosylase								X
BARBAKC583_RS02025	S9 family peptidase								X
BARBAKC583_RS02980	NADPH:quinone oxidoreductase								X						X
BARBAKC583_RS05130	type II toxin-antitoxin system HicB family antitoxin								X
BARBAKC583_RS05275	transcriptional repressor								X								X
BARBAKC583_RS00200	shikimate kinase									X
BARBAKC583_RS06280	acetylornithine transaminase									X
BARBAKC583_RS05870	3-deoxy-D-manno-octulosonic acid transferase									X
BARBAKC583_RS02490	CDP-diacylglycerol--glycerol-3-phosphate									X					X
BARBAKC583_RS00375	bifunctional…..									X
BARBAKC583_RS06430	tRNA pseydouridine synthase TruA									X
BARBAKC583_RS02210	hemin ABC transporter substrate-binding protein									X
BARBAKC583_RS03255	30S ribosomal protein S3									X
BARBAKC583_RS05845	alpha-hydroxy-acid oxidizing enzyme IldD									X
BARBAKC583_RS02435	molecular chaperone SurA									X
BARBAKC583_RS05900	rRNA pseudouridine synthase										X
BARBAKC583_RS01230	two-component system response regulator										X
BARBAKC583_RS01520	ribosomal RNA large subunit methyltransferase E										X
BARBAKC583_RS02605	PAS domain-containing sensor histidine kinase										X
BARBAKC583_RS04760	SH3 domain-containing protein										X
BARBAKC583_RS04340	DUF1561										X
BARBAKC583_RS06030	YbaB/EbfC family nucleoid-associated protein										X
BARBAKC583_RS01425	glutamine synthetase											X
BARBAKC583_RS02335	CDP-diacylglycerol--serine O phosphatidyltransferase											X
BARBAKC583_RS04110	glycerol-3-phosphate acyltransferase											X
BARBAKC583_RS05445	flagellar hook protein FlgL											X
BARBAKC583_RS02635	ATP-dependent Clp protease ATP-binding subunit											X
BARBAKC583_RS02540	triose-phosphate isomerase											X
BARBAKC583_RS02245	DNA polymerase											X
BARBAKC583_RS04505	ATP-dependent DNA helicase											X
BARBAKC583_RS06685	RNA methyltransferase											X
BARBAKC583_RS06585	complex I NDUFA9 subunit family protein											X
BARBAKC583_RS05420	flagellar biosynthesis protein FliQ											X
BARBAKC583_RS04725	pyridoxal phosphate-dependent aminotransferase											X	X
BARBAKC583_RS04530	DNA ligase LigA											X
BARBAKC583_RS02340	oxidoreductase											X
BARBAKC583_RS01690	ABC transporter ATP-binding protein												X
BARBAKC583_RS03490	preprotein translocase subunit SecY												X
BARBAKC583_RS03925	peptide chain release factor 2												X
BARBAKC583_RS04840	redox-regulated ATPase YchF												X
BARBAKC583_RS04090	Holliday junction resolvase RuvX												X
BARBAKC583_RS06680	class I SAM-dependent rRNA methyltransferase												X					X
BARBAKC583_RS04310	lysylphosphatidylglycerol synthetase													X	X		X
BARBAKC583_RS04695	chorismate lyase													X
BARBAKC583_RS01715	peptide chain release factor N(5)-glutamine methyltransferase													X
BARBAKC583_RS00395	cobaltochelatase subunit CobT													X		X	X			X
BARBAKC583_RS04765	excinuclease ABC subunit UvrB														X
BARBAKC583_RS01990	site-specific DNA methyltransferase														X
BARBAKC583_RS03875	proline--tRNA ligase														X
BARBAKC583_RS04200	adenylosuccinate lyase														X
BARBAKC583_RS03650	deoxyguanosinetriphosphate triphosphohydrolase															X
BARBAKC583_RS00855	bipolymer transporter ExbB															X
BARBAKC583_RS00665	cell division protein ZapA															X
BARBAKC583_RS00415	tyrosine recombinase XerC															X
BARBAKC583_RS02425	ribosomal RNA small subunit methyltransferase A															X
BARBAKC583_RS06465	molecular chaperone DnaK																X
BARBAKC583_RS03270	30S ribosomal protein S17																X
BARBAKC583_RS02125	hydroxymethylpyrimidine/phosphomethylpyrimidine kinase																X
BARBAKC583_RS03080	phosphate acyltransferase																X
BARBAKC583_RS04260	ribonuclease D																X
BARBAKC583_RS05995	molybdopterin-synthase adenylyltransferase																X
BARBAKC583_RS03480	50S ribosomal protein L30																	X
BARBAKC583_RS05335	ATP-dependent protease																	X
BARBAKC583_RS02560	enolase																	X
BARBAKC583_RS01730	protein translocase subunit SecA																	X
BARBAKC583_RS04940	histidine phosphotransferase																	X
BARBAKC583_RS06220	3-dehydroquinate dehydratase																	X
BARBAKC583_RS06140	HslU--HslV peptidase ATPase subunit																		X
BARBAKC583_RS06125	polyribonucleotide nucleotidyltransferase																		X
BARBAKC583_RS00255	DNA polymerase III subunit delta																		X
BARBAKC583_RS06600	double-strand break repair protein AddB																		X
BARBAKC583_RS03570	excinuclease ABC subunit UvrA																		X
BARBAKC583_RS04815	polyphenol oxidase																		X
BARBAKC583_RS00615	ferredoxin family protein																		X
BARBAKC583_RS03870	MBL fold metallo-hydrolase																		X
BARBAKC583_RS00735	tol-pal system-associated acyl-CoA thioesterase																		X
BARBAKC583_RS02380	30S ribosomal protein S18																			X
BARBAKC583_RS00095	signal recognition particle-docking protein FtsY																			X
BARBAKC583_RS02870	amino acid ABC transporter permease																			X
