# Supplementary material for: Novel small RNAs expressed by Bartonella bacilliformis under multiple conditions reveal potential mechanisms for persistence in the sand fly vector and human host
Source: PLoS Negl Trop Dis. 2020 Nov 20;14(11):e0008671. doi: 10.1371/journal.pntd.0008671 (PMC7717549; doi:10.1371/journal.pntd.0008671)
Supplement: S6 Table — An “X” indicates transcripts of the indicated gene to which the sRNA is predicted to bind (p < 0.01). Targets with a FDR < 0.05 are indicated with a red “X”. (XLSX) [file pntd.0008671.s011.xlsx]

## Sheet: Sheet1
Gene Name	Product	BB026-1	BB083	BB092	BB103-2	BB103-3	BB124
BARBAKC583_RS04075	cold shock protein	X
BARBAKC583_RS01990	site-specific DNA-methyltransferase	X
BARBAKC583_RS00630	metalloprotease	X
BARBAKC583_RS05275	transcriptional repressor	X
BARBAKC583_RS06065	HlyC/CorC family transporter	X
BARBAKC583_RS02255	bifunctional (p)ppGpp synthetase/guanosine-3',5'-bis(diphosphate) 3'-pyrophosphohydrolase	X
BARBAKC583_RS05190	exonuclease	X
BARBAKC583_RS05865	tetraacyldisaccharide 4'-kinase	X
BARBAKC583_RS02830	outer membrane protein assembly factor BamA		X
BARBAKC583_RS00345	signal recognition particle protein		X
BARBAKC583_RS04685	Na/Pi cotransporter family protein		X
BARBAKC583_RS02620	Trk system potassium transporter TrkA		X
BARBAKC583_RS01875	FAD-binding oxidoreductase		X
BARBAKC583_RS00690	phosphoglycerate kinase		X
BARBAKC583_RS00660	DUF1036 domain-containing protein		X
BARBAKC583_RS04320	BolA family transcriptional regulator		X
BARBAKC583_RS00065	tRNA uridine-5-carboxymethylaminomethyl(34) MnmG		X
BARBAKC583_RS06555	2-polyprenylphenol 6-hydroxylase		X
BARBAKC583_RS02125	hydroxymethylpyrimidine/phosphomethylpyrimidine kinase		X
BARBAKC583_RS06655	LPS export ABC transporter ATP-binding protein		X
BARBAKC583_RS00200	shikimate kinase		X
BARBAKC583_RS05325	glycine cleavage system aminomethyltransferase GcvT			X
BARBAKC583_RS00430	tRNA methyltransferase TrmD			X
BARBAKC583_RS02100	DNA-binding response regulator			X
BARBAKC583_RS02225	energy transducer TonB			X
BARBAKC583_RS03820	NADH-quinone oxidoreductase subunit NuoF			X
BARBAKC583_RS00835	ATP-dependent zinc metalloprotease FtsH			X
BARBAKC583_RS04900	tRNA 2-thiouridine(34) synthase MnmA				X
BARBAKC583_RS02220	TonB-dependent hemoglobin.transferrin/lactoferrin receptor protein				X
BARBAKC583_RS00455	succinate dehydrogenase hydrophobic membrane anchor protein				X
BARBAKC583_RS04560	cell division protein FtsA				X
BARBAKC583_RS01535	glutamate-5-semialdehyde dehydrogenase				X
BARBAKC583_RS05065	16S rRNA (cytidine(1402)-2'-O)-methyltransferase				X
BARBAKC583_RS03490	preprotein translocase subunit SecY					X
BARBAKC583_RS01680	metal ABC transporter substrate-binding protein					X
BARBAKC583_RS05755	peroxiredoxin					X
BARBAKC583_RS00070	ribosomal RNA small subunit methyltransferase G					X
BARBAKC583_RS01630	phospholipase					X
BARBAKC583_RS06440	2345-tetrahydropyridine-26-dicarboxylate N-succinyltransferase					X
BARBAKC583_RS02150	phosphomethylpyrimidine synthase					X
BARBAKC583_RS00380	SURF1 family protein					X
BARBAKC583_RS04465	protease modulator HflC					X
BARBAKC583_RS05815	amino acid permease						X
BARBAKC583_RS04535	DNA repair protein RecN						X
BARBAKC583_RS04720	cold shock protein						X
BARBAKC583_RS03380	30S ribosomal protein S10						X
BARBAKC583_RS03220	30S ribosomal protein S10						X
BARBAKC583_RS06280	acetylornithine transaminase						X
BARBAKC583_RS02910	DUF2059 domain-containing protein						X
